# Supplementary material for: Clinical Decision Support Systems for Antibiotic Prescribing: An Inventory of Current French Language Tools
Source: Antibiotics (Basel). 2022 Mar 14;11(3):384. doi: 10.3390/antibiotics11030384 (PMC8944435; doi:10.3390/antibiotics11030384)
Supplement: Supplementary file 1 [file antibiotics-11-00384-s001.zip]

Archive with 1 entries (1 files):
- antibiotics-1601900-supplementary.pdf
